# Supplementary material for: Genome-Wide Identification of the OPT Gene Family and Screening of Sb-Responsive Genes in Brassica juncea
Source: Plants (Basel). 2025 Nov 6;14(21):3399. doi: 10.3390/plants14213399 (PMC12609508; doi:10.3390/plants14213399)
Supplement: Supplementary file 1 [file plants-14-03399-s001.zip]

Archive with 2 entries (2 files):
- Supplementary Figures.pdf
- Supplementary Tables S1-S7.xlsx
