# Supplementary material for: Genome-Wide Identification of the OPT Gene Family and Screening of Sb-Responsive Genes in Brassica juncea
Source: Plants (Basel). 2025 Nov 6;14(21):3399. doi: 10.3390/plants14213399 (PMC12609508; doi:10.3390/plants14213399)
Supplement: Supplementary file 1 [file plants-14-03399-s001.zip › Supplementary Tables S1-S7.xlsx]

## Sheet: Table S1
Table S1. Physicochemical characterization of B. juncea OPTs.
Gene ID	Gene name	Homologous gene in A. thaliana		Amino Acid	Molecular Weight	Theoretical pI	GRAVY	Subcellular localization	TMD
		Accession no.	Name
BjuA01g09270S	BjA01.YSL5	AT3G17650	AtYSL5	716	79.2871	7.82	0.313	Cell membrane	12
BjuA01g27720S	BjA01.OPT6	AT4G27730	AtOPT6	735	82.325	8.96	0.512	Cell membrane	14
BjuA01g28890S	BjA01.OPT5	AT4G26590	AtOPT5	757	85.635	8.97	0.32	Cell membrane	12
BjuA02g01290S	BjA02.OPT4	AT5G64410	AtOPT4	729	82.024	8.98	0.435	Cell membrane	16
BjuA02g15750S	BjA02.OPT7	AT4G10770	AtOPT7	761	85.9862	5.74	0.4	Cell membrane	14
BjuA02g29610S	BjA02.OPT8	AT5G53520	AtOPT8	740	83.4005	8.44	0.374	Cell membrane	13
BjuA02g31010S	BjA02.OPT1	AT5G55930	AtOPT1	753	85.1013	8.65	0.359	Cell membrane	12
BjuA03g09930S	BjA03.OPT5	AT4G26590	AtOPT5	752	84.7682	9.27	0.353	Cell membrane	14
BjuA03g23820S	BjA03.YSL5	AT3G17650	AtYSL5	711	78.5503	8.37	0.319	Cell membrane	12
BjuA03g45240S	BjA03.OPT9	AT5G53510	AtOPT9	632	70.8348	9.3	0.522	Cell membrane	11
BjuA03g45250S	BjA03.OPT8a	AT5G53520	AtOPT8	739	82.9644	9.33	0.407	Cell membrane	13
BjuA03g45370S	BjA03.OPT8b	AT5G53520	AtOPT8	431	48.4818	9.19	0.308	Cell membrane	8
BjuA04g13200S	BjA04.YSL4	AT5G41000	AtYSL4	3545	394.523	6.63	0.082	Mitochondrion. Nucleus.	13
BjuA06g12230S	BjA06.YSL2	AT5G24380	AtYSL2	666	73.2351	9.04	0.456	Cell membrane	14
BjuA08g10620S	BjA08.OPT3	AT4G16370	AtOPT3	735	82.4887	8.96	0.391	Cell membrane	14
BjuA08g18520S	BjA08.YSL1	AT4G24120	AtYSL1	936	102.869	9.65	0.157	Cell membrane. Chloroplast.	15
BjuA09g03850S	BjA09.OPT2	AT1G09930	AtOPT2	882	98.4212	8.38	0.38	Cell membrane	15
BjuA09g46220S	BjA09.OPT7	AT4G10770	AtOPT7	765	86.0486	6.24	0.45	Cell membrane	14
BjuA09g68650S	BjA09.YSL6	AT3G27020	AtYSL6	678	73.6696	5.81	0.636	Cell membrane	13
BjuA10g09660S	BjA10.OPT9	AT5G53510	AtOPT9	741	83.2552	8.9	0.482	Cell membrane	14
BjuA10g09680S	BjA10.YSL3	AT5G53550	AtYSL3	805	88.8228	8.47	0.293	Endoplasmic reticulum	15
BjuB01g31710S	BjB01.YSL4	AT5G41000	AtYSL4	864	94.502	5.93	0.334	Mitochondrion	13
BjuB02g04440S	BjB02.OPT2	AT1G09930	AtOPT2	735	82.3658	7.89	0.494	Cell membrane	14
BjuB02g26520S	BjB02.OPT9	AT5G53510	AtOPT9	741	83.3902	8.42	0.48	Cell membrane	12
BjuB02g26540S	BjB02.YSL3	AT5G53550	AtYSL3	806	88.9068	8.56	0.291	Endoplasmic reticulum.	15
BjuB02g65850S	BjB02.YSL2	AT5G24380	AtYSL2	662	72.7697	9.02	0.472	Cell membrane	14
BjuB02g69170S	BjB02.YSL1	AT4G24120	AtYSL1	671	73.8281	8.99	0.459	Cell membrane	16
BjuB02g70530S	BjB02.OPT5	AT4G26590	AtOPT5	753	84.4577	9.21	0.358	Cell membrane	12
BjuB03g23250S	BjB03.YSL7	AT1G65730	AtYSL7	690	75.4363	8.97	0.476	Cell membrane	12
BjuB03g47750S	BjB03.YSL1	AT4G24120	AtYSL1	852	93.9179	9.28	0.263	Cell membrane. Chloroplast.	15
BjuB04g02810S	BjB04.YSL8	AT1G48370	AtYSL8	708	78.3029	7.83	0.303	Cell membrane	14
BjuB04g52880S	BjB04.OPT4	AT5G64410	AtOPT4	729	82.014	8.92	0.439	Cell membrane	14
BjuB05g14810S	BjB05.OPT7	AT4G10770	AtOPT7	1081	121.163	5.65	0.04	Cell membrane. Nucleus.	13
BjuB05g33070S	BjB05.OPT1	AT5G55930	AtOPT1	753	85.1142	8.65	0.348	Cell membrane	12
BjuB05g34960S	BjB05.YSL3	AT5G53550	AtYSL3	705	77.5871	9.15	0.385	Endoplasmic reticulum	14
BjuB05g34980S	BjB05.OPT8	AT5G53520	AtOPT8	739	83.6098	8.99	0.351	Cell membrane	13
BjuB05g53670S	BjB05.OPT5	AT4G26590	AtOPT5	757	85.5038	9.03	0.312	Cell membrane	12
BjuB05g54620S	BjB05.OPT6	AT4G27730	AtOPT6	735	82.277	9.02	0.515	Cell membrane	14
BjuB07g06330S	BjB07.YSL8	AT1G48370	AtYSL8	718	79.5924	7.46	0.291	Cell membrane	14
BjuB07g18080S	BjB07.OPT3	AT4G16370	AtOPT3	745	83.6822	8.88	0.39	Cell membrane	14
BjuB07g35740S	BjB07.OPT4	AT5G64410	AtOPT4	729	82.1399	8.61	0.427	Cell membrane	14
BjuB07g42020S	BjB07.YSL6	AT3G27020	AtYSL6	731	79.2791	5.89	0.65	Cell membrane	14
BjuB07g43820S	BjB07.YSL5	AT3G17650	AtYSL5	1243	139.25	8.78	0.049	Cell membrane	13
BjuB08g20110S	BjB08.OPT7	AT4G10770	AtOPT7	765	85.9756	6.11	0.458	Cell membrane	14
BjuB08g48500S	BjB08.OPT9	AT5G53510	AtOPT9	741	83.5228	9.1	0.478	Cell membrane	12
BjuB08g48510S	BjB08.OPT8	AT5G53520	AtOPT8	739	82.9184	9.39	0.385	Cell membrane	14
BjuB08g49630S	BjB08.OPT1	AT5G55930	AtOPT1	332	37.6234	9.24	0.443	Cell membrane	7

## Sheet: Table S2
Table S2. Identification of OPTs in B. rapa and B. nigra.
Gene ID	Gene name	Homologous gene in A. thaliana
		Accession no.	Name
B. rapa
BraA01g017470.4.1C.1	BrA01.OPT5	AT4G26590	AtOPT5
BraA01g018700.4.1C.1	BrA01.OPT6	AT4G27730	AtOPT6
BraA02g013460.4.1C.1	BrA02.OPT1	AT5G55930	AtOPT1
BraA02g015010.4.1C.1	BrA02.OPT8	AT5G53520	AtOPT8
BraA02g029860.4.1C.1	BrA02.OPT7	AT4G10770	AtOPT7
BraA02g046750.4.1C.1	BrA02.OPT4	AT5G64410	AtOPT4
BraA03g014660.4.1C.1	BrA03.OPT8	AT5G53520	AtOPT8
BraA03g014670.4.1C.1	BrA03.OPT9	AT5G53510	AtOPT9
BraA03g054520.4.1C.1	BrA03.OPT5	AT4G26590	AtOPT5
BraA08g012590.4.1C.1	BrA08.OPT3	AT4G16370	AtOPT3
BraA09g029030.4.1C.1	BrA09.OPT7	AT4G10770	AtOPT7
BraA09g065230.4.1C.1	BrA09.OPT2	AT1G09930	AtOPT2
BraA10g012370.4.1C.1	BrA10.OPT9	AT5G53510	AtOPT9
BraA01g014970.4.1C.1	BrA01.YSL1	AT4G24120	AtYSL1
BraA01g036770.4.1C.1	BrA01.YSL5	AT3G17650	AtYSL5
BraA03g038690.4.1C.1	BrA03.YSL5	AT3G17650	AtYSL5
BraA03g052930.4.1C.1	BrA03.YSL1	AT4G24120	AtYSL1
BraA04g017100.4.1C.1	BrA04.YSL4	AT5G41000	AtYSL4
BraA06g034450.4.1C.1	BrA06.YSL2	AT5G24380	AtYSL2
BraA07g032940.4.1C.1	BrA07.YSL7	AT1G65730	AtYSL7
BraA08g004560.4.1C.1	BrA08.YSL8	AT1G48370	AtYSL8
BraA08g021730.4.1C.1	BrA08.YSL1	AT4G24120	AtYSL1
BraA09g003320.4.1C.1	BrA09.YSL6	AT3G27020	AtYSL6
BraA10g012410.4.1C.1	BrA10.YSL3	AT5G53550	AtYSL3
B. nigra
BniB02g005040.2N.1	BnB02.OPT2	AT1G09930	AtOPT2
BniB02g031850.2N.1	BnB02.OPT9	AT4G10770	AtOPT9
BniB02g082530.2N.1	BnB02.OPT5	AT4G26590	AtOPT5
BniB04g001360.2N.1	BnB04.OPT4	AT5G64410	AtOPT4
BniB05g009650.2N.1	BnB05.OPT6	AT4G27730	AtOPT6
BniB05g010810.2N.1	BnB05.OPT5	AT4G26590	AtOPT5
BniB05g033380.2N.1	BnB05.OPT8	AT5G53520	AtOPT8
BniB05g035690.2N.1	BnB05.OPT1	AT5G55930	AtOPT1
BniB05g058280.2N.1	BnB05.OPT7	AT4G10770	AtOPT7
BniB07g021950.2N.1	BnB07.OPT3	AT4G16370	AtOPT3
BniB07g042790.2N.1	BnB07.OPT4	AT5G64410	AtOPT4
BniB08g014890.2N.1	BnB08.OPT1	AT5G55930	AtOPT1
BniB08g051770.2N.1	BnB08.OPT7	AT4G10770	AtOPT7
BniB01g023250.2N.1	BnB01.YSL4	AT5G41000	AtYSL4
BniB02g031900.2N.1	BnB02.YSL3	AT5G53550	AtYSL3
BniB02g077270.2N.1	BnB02.YSL2	AT5G24380	AtYSL2
BniB02g080970.2N.1	BnB02.YSL1	AT4G24120	AtYSL1
BniB03g013710.2N.1	BnB03.YSL1	AT4G24120	AtYSL1
BniB03g043230.2N.1	BnB03.YSL7	AT1G65730	AtYSL7
BniB04g062510.2N.1	BnB04.YSL8	AT1G48370	AtYSL8
BniB05g013100.2N.1	BnB05.YSL1	AT4G24120	AtYSL1
BniB05g033400.2N.1	BnB05.YSL3	AT5G53550	AtYSL3
BniB07g007640.2N.1	BnB07.YSL8	AT1G48370	AtYSL8
BniB07g029570.2N.1	BnB07.YSL5a	AT3G17650	AtYSL5
BniB07g050370.2N.1	BnB07.YSL6	AT3G27020	AtYSL6
BniB07g052460.2N.1	BnB07.YSL5b	AT3G17650	AtYSL5
BniB08g055450.2N.1	BnB08.YSL7	AT1G65730	AtYSL7

## Sheet: Table S3
Table S3. Analysis of Ka/Ks ratios and divergence time in BjOPT homologous gene pairs.
Duplicated pair	Duplicate type	Ka	Ks	Ka_Ks	Time (MYA)	Positive selection
B. juncea & B. juncea
BjA03.OPT9/BjA03.OPT8b	Tandem	0.200936	2.01961	0.0994924	67.32	NO
BjA03.OPT8b/BjA03.OPT8a	Tandem	0.209827	1.79109	0.11715	59.703	NO
BjB08.OPT9/BjB08.OPT8	Tandem	0.214393	2.22056	0.0965493	74.019	NO
BjB02.OPT9/BjB05.OPT8	Segmental	0.220974	1.95711	0.112908	65.2371	NO
BjB02.OPT9/BjB08.OPT9	Segmental	0.0485754	0.340769	0.142546	11.359	NO
BjB02.OPT5/BjB05.OPT5	Segmental	0.0689468	0.4415	0.156165	14.7167	NO
BjB04.OPT4/BjB07.OPT4	Segmental	0.0343548	0.287437	0.119521	9.58123	NO
BjB05.OPT7/BjB08.OPT7	Segmental	0.0866363	0.460532	0.188122	15.3511	NO
BjA01.OPT5/BjA03.OPT5	Segmental	0.060911	0.428134	0.142271	14.2711	NO
BjB05.OPT8/BjB08.OPT9	Segmental	0.203625	2.11019	0.0964959	70.3398	NO
BjB05.OPT6/BjB08.OPT9	Segmental	0.115029	1.35503	0.0848908	45.1675	NO
BjA02.OPT7/BjA09.OPT7	Segmental	0.0487204	0.338722	0.143836	11.2907	NO
BjA02.OPT8/BjA10.OPT9	Segmental	0.208556	1.87088	0.111475	62.3625	NO
BjA02.OPT8/BjA03.OPT9	Segmental	0.192354	1.79618	0.107091	59.8728	NO
BjA01.YSL5/BjA03.YSL5	Segmental	0.0396142	0.456774	0.0867261	15.2258	NO
BjB02.YSL1/BjB03.YSL1	Segmental	0.0520809	0.309044	0.168523	10.3015	NO
BjB04.YSL8/BjB07.YSL8	Segmental	0.0213784	0.288781	0.0740297	9.62603	NO
BjB07.YSL8/BjB07.YSL5	Segmental	0.0950753	0.940712	0.101067	31.3571	NO
BjB02.YSL3/BjB05.YSL3	Segmental	0.0473847	0.302203	0.156798	10.0734	NO
BjA01.OPT6/BjB05.OPT6	Whole-genome	0.00357498	0.223454	0.0159987	7.44846	NO
BjA08.OPT3/BjB07.OPT3	Whole-genome	0.00118995	0.195519	0.00608608	6.51731	NO
BjA09.OPT7/BjB05.OPT7	Whole-genome	0.0862831	0.451209	0.191226	15.0403	NO
BjA09.OPT7/BjB08.OPT7	Whole-genome	0.0118107	0.152976	0.077206	5.09921	NO
BjA10.OPT9/BjB02.OPT9	Whole-genome	0.0193684	0.136956	0.14142	4.56521	NO
BjA10.OPT9/BjB05.OPT8	Whole-genome	0.21407	2.16117	0.0990529	72.039	NO
BjA10.OPT9/BjB05.OPT6	Whole-genome	0.111168	1.47794	0.0752183	49.2647	NO
BjA10.OPT9/BjB08.OPT9	Whole-genome	0.0433651	0.312642	0.138705	10.4214	NO
BjA01.OPT5/BjB02.OPT5	Whole-genome	0.0680842	0.426279	0.159717	14.2093	NO
BjA01.OPT5/BjB05.OPT5	Whole-genome	0.0209488	0.203056	0.103168	6.76854	NO
BjA02.OPT4/BjB04.OPT4	Whole-genome	0.00905854	0.201309	0.0449982	6.71029	NO
BjA02.OPT4/BjB07.OPT4	Whole-genome	0.0318496	0.352238	0.0904208	11.7413	NO
BjA02.OPT7/BjB05.OPT7	Whole-genome	0.0746069	0.23257	0.320793	7.75233	NO
BjA02.OPT7/BjB08.OPT7	Whole-genome	0.0472036	0.333878	0.14138	11.1293	NO
BjA02.OPT8/BjB02.OPT9	Whole-genome	0.215482	1.69056	0.127462	56.352	NO
BjA02.OPT8/BjB05.OPT8	Whole-genome	0.0182689	0.185207	0.0986408	6.17356	NO
BjA02.OPT8/BjB05.OPT6	Whole-genome	0.194477	1.72273	0.112889	57.4243	NO
BjA02.OPT8/BjB08.OPT9	Whole-genome	0.206386	1.93103	0.106879	64.3675	NO
BjA02.OPT1/BjB05.OPT1	Whole-genome	0.00752611	0.193006	0.0389941	6.43355	NO
BjA03.OPT5/BjB02.OPT5	Whole-genome	0.030467	0.215565	0.141335	7.18551	NO
BjA03.OPT5/BjB05.OPT5	Whole-genome	0.0602992	0.42433	0.142104	14.1443	NO
BjA01.YSL5/BjB04.YSL8	Whole-genome	0.0879148	1.20841	0.0727524	40.2804	NO
BjA01.YSL5/BjB07.YSL8	Whole-genome	0.0845068	1.12979	0.0747984	37.6598	NO
BjA01.YSL5/BjB07.YSL5	Whole-genome	0.0156401	0.276994	0.0564634	9.23315	NO
BjA03.YSL5/BjB04.YSL8	Whole-genome	0.0897738	0.908437	0.0988223	30.2812	NO
BjA03.YSL5/BjB07.YSL5	Whole-genome	0.0457138	0.452425	0.101042	15.0808	NO
BjA04.YSL4/BjB01.YSL4	Whole-genome	0.0310664	0.15154	0.205004	5.05135	NO
BjA06.YSL2/BjB02.YSL2	Whole-genome	0.00931534	0.287077	0.0324489	9.56924	NO
BjA08.YSL1/BjB02.YSL1	Whole-genome	0.0490917	0.33302	0.147414	11.1007	NO
BjA08.YSL1/BjB03.YSL1	Whole-genome	0.0480781	0.258944	0.18567	8.63147	NO
BjA10.YSL3/BjB05.YSL3	Whole-genome	0.040864	0.279204	0.146359	9.30679	NO
BjA10.YSL3/BjB02.YSL3	Whole-genome	0.00569134	0.217948	0.0261133	7.26492	NO

## Sheet: Table S4
Table S4. Analysis of Ka/Ks ratios in BrOPT and BnOPT homologous gene pairs.					Analysis of Ka/Ks ratios in BjOPT homologous gene pairs.
Duplicated pair	Ka	Ks	Ka_Ks	Positive selection
B. juncea & B. rapa
BjA01.YSL5/BrA03.YSL5	0.0383156	0.467686	0.0819259	NO
BjA01.YSL5/BrA08.YSL8	0.0850001	1.12086	0.075835	NO
BjA01.OPT6/BrA01.OPT6	0.00178377	0.107067	0.0166602	NO
BjA01.OPT6/BrA03.OPT8	0.203393	1.64023	0.124003	NO
BjA01.OPT5/BrA01.OPT5	0.000573943	0	NaN	NO
BjA01.OPT5/BrA03.OPT5	0.0595354	0.456683	0.130365	NO
BjA02.OPT7/BrA09.OPT7	0.0490176	0.334599	0.146497	NO
BjA02.OPT8/BrA02.OPT8	0.00177296	0.0370265	0.0478836	NO
BjA02.OPT8/BrA03.OPT8	0.0466187	0.334373	0.139421	NO
BjA02.OPT8/BrA10.OPT9	0.208556	1.87088	0.111475	NO
BjA03.OPT5/BrA01.OPT5	0.0602841	0.428134	0.140807	NO
BjA03.OPT5/BrA03.OPT5	0.00639415	0.0610975	0.104655	NO
BjA03.YSL5/BrA03.YSL5	0.00122919	0.0576514	0.0213211	NO
BjA03.YSL5/BrA08.YSL8	0.0925581	0.88506	0.104578	NO
BjA03.OPT8a/BrA03.OPT8	0.0316082	0.126672	0.249527	NO
BjA04.YSL4/BrA04.YSL4	0.00661086	0.0270748	0.24417	NO
BjA06.YSL2/BrA06.YSL2	0	0.0105785	0	NO
BjA08.OPT3/BrA08.OPT3	0.000672194	0.0197524	0.0340309	NO
BjA08.YSL1/BrA01.YSL1	0.0367015	0.34582	0.106129	NO
BjA08.YSL1/BrA03.YSL1	0.0547033	0.375696	0.145605	NO
BjA08.YSL1/BrA08.YSL1	0.00660506	0.0417079	0.158365	NO
BjA09.OPT2/BrA09.OPT2	0.00538825	0.0977798	0.055106	NO
BjA09.OPT7/BrA09.OPT7	0.00114308	0.0204982	0.0557647	NO
BjA09.YSL6/BrA09.YSL6	0.00065016	0.0372555	0.0174514	NO
BjA10.OPT9/BrA02.OPT8	0.207808	1.91439	0.108551	NO
BjA10.OPT9/BrA03.OPT8	0.206022	1.85568	0.111022	NO
BjA10.OPT9/BrA10.OPT9	0	0.00762638	0	NO
BjA10.YSL3/BrA10.YSL3	0.0010803	0.0553416	0.0195206	NO
BjB01.YSL4/BrA04.YSL4	0.0272351	0.162072	0.168044	NO
BjB02.OPT2/BrA09.OPT2	0.0074798	0.271321	0.0275681	NO
BjB02.OPT9/BrA02.OPT8	0.214728	1.74445	0.123093	NO
BjB02.OPT9/BrA03.OPT8	0.217523	1.96956	0.110443	NO
BjB02.OPT9/BrA10.OPT9	0.0193684	0.132382	0.146307	NO
BjB02.YSL3/BrA10.YSL3	0.00678093	0.194502	0.0348631	NO
BjB02.YSL2/BrA06.YSL2	0.00931327	0.271989	0.0342413	NO
BjB02.YSL1/BrA01.YSL1	0.0365015	0.274906	0.132778	NO
BjB02.YSL1/BrA03.YSL1	0.0176662	0.128243	0.137755	NO
BjB02.YSL1/BrA08.YSL1	0.0412887	0.299588	0.137818	NO
BjB02.OPT5/BrA01.OPT5	0.067451	0.426279	0.158232	NO
BjB02.OPT5/BrA03.OPT5	0.030458	0.218318	0.139512	NO
BjB03.YSL1/BrA01.YSL1	0.0367262	0.302973	0.12122	NO
BjB03.YSL1/BrA03.YSL1	0.0584412	0.328311	0.178006	NO
BjB03.YSL1/BrA08.YSL1	0.0269082	0.199761	0.134702	NO
BjB04.YSL8/BrA03.YSL5	0.0897787	0.928525	0.0966896	NO
BjB04.YSL8/BrA08.YSL8	0.0298398	0.264511	0.112811	NO
BjB05.OPT7/BrA09.OPT7	0.0866567	0.452636	0.191449	NO
BjB05.YSL3/BrA10.YSL3	0.040214	0.261628	0.153707	NO
BjB05.OPT8/BrA02.OPT8	0.0194855	0.202293	0.0963233	NO
BjB05.OPT8/BrA03.OPT8	0.0447826	0.332973	0.134493	NO
BjB05.OPT8/BrA10.OPT9	0.21407	2.09638	0.102114	NO
BjB05.OPT5/BrA01.OPT5	0.020359	0.203056	0.100263	NO
BjB05.OPT5/BrA03.OPT5	0.060908	0.431593	0.141123	NO
BjB05.OPT6/BrA01.OPT6	0.00298033	0.180351	0.0165252	NO
BjB05.OPT6/BrA02.OPT8	0.195284	1.86523	0.104697	NO
BjB05.OPT6/BrA03.OPT8	0.200007	1.57385	0.127081	NO
BjB07.YSL8/BrA08.YSL8	0.00858028	0.129467	0.0662741	NO
BjB07.OPT3/BrA08.OPT3	0.000672457	0.191156	0.00351784	NO
BjB07.YSL5/BrA03.YSL5	0.0457163	0.463364	0.0986618	NO
BjB07.YSL5/BrA08.YSL8	0.0950964	0.960626	0.0989942	NO
BjB08.OPT7/BrA09.OPT7	0.0118084	0.15308	0.0771389	NO
BjB08.OPT9/BrA02.OPT8	0.20563	1.95238	0.105323	NO
BjB08.OPT9/BrA03.OPT8	0.216656	2.32935	0.0930113	NO
BjB08.OPT9/BrA10.OPT9	0.0433651	0.318432	0.136183	NO
B. juncea & B. nigra
BjB01.YSL4/BnB01.YSL4	0.00266697	0	NaN	NO
BjB02.OPT2/BnB02.OPT2	0.00178678	0.0939363	0.0190212	NO
BjB02.OPT9/BnB02.OPT9	0.0035308	0.0135926	0.259759	NO
BjB02.OPT9/BnB05.OPT8	0.218076	1.93351	0.112787	NO
BjB02.YSL3/BnB02.YSL3	0.00583125	0.0302254	0.192926	NO
BjB02.YSL3/BnB05.YSL3	0.0488992	0.312741	0.156357	NO
BjB02.YSL2/BnB02.YSL2	0.00331401	0.0895416	0.0370108	NO
BjB02.YSL1/BnB02.YSL1	0.0032436	0.0417232	0.077741	NO
BjB02.YSL1/BnB03.YSL1	0.0427067	0.285761	0.149449	NO
BjB02.YSL1/BnB05.YSL1	0.0365561	0.295008	0.123916	NO
BjB02.OPT5/BnB02.OPT5	0.00523867	0.0482481	0.108578	NO
BjB02.OPT5/BnB05.OPT5	0.0702273	0.441217	0.159167	NO
BjB03.YSL7/BnB03.YSL7	0	0	NaN	NO
BjB03.YSL1/BnB02.YSL1	0.0506661	0.318762	0.158947	NO
BjB03.YSL1/BnB03.YSL1	0.0120613	0.0704102	0.171301	NO
BjB03.YSL1/BnB05.YSL1	0.0348286	0.297402	0.11711	NO
BjB04.YSL8/BnB04.YSL8	0	0.0159953	0	NO
BjB04.YSL8/BnB07.YSL5	0.0836938	1.01067	0.0828103	NO
BjB04.YSL8/BnB07.YSL8	0.0213829	0.288549	0.0741049	NO
BjB04.YSL8/BnB07.YSL5	0.0834517	1.03733	0.0804485	NO
BjB04.OPT4/BnB04.OPT4	0.00281558	0.0378081	0.0744703	NO
BjB04.OPT4/BnB07.OPT4	0.0418197	0.345055	0.121197	NO
BjB05.OPT7/BnB05.OPT7	0.0529765	0.121105	0.437444	NO
BjB05.OPT7/BnB08.OPT7	0.087332	0.464458	0.18803	NO
BjB05.OPT1/BnB05.OPT1	0	0.00578038	0	NO
BjB05.YSL3/BnB02.YSL3	0.0464447	0.284044	0.163512	NO
BjB05.YSL3/BnB05.YSL3	0.00454941	0.0474296	0.0959192	NO
BjB05.OPT8/BnB02.OPT9	0.224114	2.0101	0.111494	NO
BjB05.OPT8/BnB05.OPT8	0.00296619	0.0611376	0.0485166	NO
BjB05.OPT8/BnB05.OPT6	0.200387	1.73416	0.115553	NO
BjB05.OPT5/BnB02.OPT5	0.0690455	0.427673	0.161445	NO
BjB05.OPT5/BnB05.OPT5	0.00576289	0.0881453	0.0653794	NO
BjB05.OPT6/BnB05.OPT6	0.00298241	0.0888432	0.0335693	NO
BjB07.YSL8/BnB04.YSL8	0.0213784	0.297566	0.0718442	NO
BjB07.YSL8/BnB07.YSL8	0	0.00587087	0	NO
BjB07.YSL8/BnB07.YSL5	0.0899657	0.998764	0.090077	NO
BjB07.YSL8/BnB07.YSL5	0.0845943	0.994837	0.0850333	NO
BjB07.OPT3/BnB07.OPT3	0.00058674	0.0075854	0.0773512	NO
BjB07.OPT4/BnB04.OPT4	0.0311965	0.263601	0.118347	NO
BjB07.OPT4/BnB07.OPT4	0.0254175	0.0408728	0.62187	NO
BjB07.YSL6/BnB07.YSL6	0.000647948	0.0287707	0.0225212	NO
BjB07.YSL5/BnB07.YSL5	0.00583813	0.132041	0.0442145	NO
BjB07.YSL5/BnB07.YSL8	0.0950964	0.932547	0.101975	NO
BjB07.YSL5/BnB07.YSL5	0.0448759	0.504449	0.0889602	NO
BjB08.OPT7/BnB05.OPT7	0.0412134	0.365757	0.11268	NO
BjB08.OPT7/BnB08.OPT7	0.0011446	0.00366973	0.311903	NO
BjB08.OPT9/BnB02.OPT9	0.0473314	0.340494	0.139008	NO
BjB08.OPT9/BnB05.OPT8	0.202452	2.01661	0.100392	NO
BjA01.YSL5/BnB07.YSL5	0.0405361	0.467578	0.0866937	NO
BjA01.YSL5/BnB07.YSL5	0.0103526	0.249864	0.0414328	NO
BjA01.YSL5/BnB07.YSL8	0.0845252	1.1192	0.0755229	NO
BjA01.OPT6/BnB05.OPT6	0.00327576	0.202008	0.016216	NO
BjA01.OPT5/BnB02.OPT5	0.0680773	0.413258	0.164733	NO
BjA01.OPT5/BnB05.OPT5	0.0203619	0.228159	0.0892446	NO
BjA02.OPT4/BnB04.OPT4	0.00595552	0.193416	0.0307913	NO
BjA02.OPT4/BnB07.OPT4	0.0438043	0.36977	0.118464	NO
BjA02.OPT7/BnB05.OPT7	0.0288341	0.154371	0.186785	NO
BjA02.OPT8/BnB02.OPT9	0.222545	1.76809	0.125868	NO
BjA02.OPT8/BnB05.OPT8	0.0212961	0.202771	0.105025	NO
BjA02.OPT8/BnB05.OPT6	0.195981	1.65416	0.118477	NO
BjA02.OPT1/BnB05.OPT1	0.00752611	0.195484	0.0385	NO
BjA03.OPT5/BnB02.OPT5	0.0298753	0.212751	0.140424	NO
BjA03.OPT5/BnB05.OPT5	0.0616679	0.433576	0.142231	NO
BjA03.YSL5/BnB04.YSL8	0.0897738	0.935754	0.0959374	NO
BjA03.YSL5/BnB07.YSL5	0.0187052	0.329661	0.0567406	NO
BjA06.YSL2/BnB02.YSL2	0.00797968	0.280613	0.0284366	NO
BjA08.OPT3/BnB07.OPT3	0.00178563	0.2005	0.00890589	NO
BjA08.YSL1/BnB02.YSL1	0.0476837	0.343149	0.138959	NO
BjA08.YSL1/BnB03.YSL1	0.0244169	0.18636	0.13102	NO
BjA08.YSL1/BnB05.YSL1	0.0336568	0.369236	0.0911524	NO
BjA09.OPT2/BnB02.OPT2	0.0116128	0.292907	0.0396468	NO
BjA09.OPT7/BnB05.OPT7	0.041703	0.352022	0.118467	NO
BjA09.OPT7/BnB08.OPT7	0.0129692	0.153132	0.0846932	NO
BjA10.OPT9/BnB02.OPT9	0.0193723	0.13229	0.146438	NO
BjA10.OPT9/BnB05.OPT8	0.212376	2.08365	0.101925	NO
BjA10.OPT9/BnB05.OPT6	0.110627	1.32893	0.0832451	NO
BjA10.YSL3/BnB02.YSL3	0.0126901	0.207166	0.0612558	NO
BjA10.YSL3/BnB05.YSL3	0.0456159	0.284086	0.160571	NO

## Sheet: Table S5
Table S5. Transcriptome sequencing data of B. juncea root tissues under antimony stress
Sample	ReadSum	BaseSum	GC(%)	Q20(%)	Q30(%)
CK_1	20707408	6212222400	47.06	97.66	93.21
CK_2	26769147	8030744100	46.73	98.18	94.45
CK_3	19673043	5901912900	46.74	98.28	94.66
T_1	23465147	7039544100	47.53	98.04	94.07
T_2	24932772	7479831600	47.56	97.86	93.7
T_3	24508279	7352483700	47.58	97.83	93.59
Note: CK_1/2/3 and T_1/2/3 represent control and Sb treatment samples of roots, respectively.

## Sheet: Table S6
Table S6. Sb-responsive GO terms and KEGG pathways among DEGs
ID	GeneRatio	Description	-Log10 (Q_value)	Count
Sb-responsive GO terms
GO:0042542	0.0186222	response to hydrogen peroxide	8	116
GO:0006979	0.015182	response to oxidative stress	7.87296	326
GO:0006952	0.0124364	defense response	7.74609	661
GO:0009636	0.0153228	response to toxic substance	3.69319	97
GO:0009611	0.0133494	response to wounding	4.94692	264
GO:0031347	0.0159146	regulation of defense response	3.62623	81
GO:0009407	0.0158875	toxin catabolic process	3.09914	70
GO:0004364	0.0153519	glutathione transferase activity	2.77413	76
GO:0071289	0.0394918	cellular response to nickel ion	3.83115	10
GO:0006883	0.0359017	cellular sodium ion homeostasis	3.15603	10
GO:0046916	0.0153834	cellular transition metal ion homeostasis	2.50702	67
GO:0030001	0.0145036	metal ion transport	2.35218	83
GO:0005516	0.0132996	calmodulin binding	3.20362	187
GO:0046870	0.0326564	cadmium ion binding	2.47367	10
GO:0046914	0.0147793	transition metal ion binding	1.87106	66
GO:0009733	0.0137616	response to auxin	6.81294	284
GO:0010315	0.0263279	auxin efflux	3.62623	20
GO:0010328	0.0293908	auxin influx transmembrane transporter activity	3.24707	15
GO:0009505	0.0130559	plant-type cell wall	5.1599	306
GO:0042546	0.0155378	cell wall biogenesis	2.86127	72
Sb-responsive KEGG pathways
map00480	0.0171371	Glutathione metabolism	8.95591	130
map04141	0.0137043	Protein processing in endoplasmic reticulum	5.74219	233
map04016	0.0139953	MAPK signaling pathway - plant	5.08192	182
map04075	0.0124686	Plant hormone signal transduction	4.25649	333
map04626	0.0128484	Plant-pathogen interaction	3.23038	207
map00400	0.0149387	Phenylalanine, tyrosine and tryptophan biosynthesis	2.05384	59
map00510	0.0147521	N-Glycan biosynthesis	1.73927	54
map00270	0.0127849	Cysteine and methionine metabolism	1.67376	121
map00920	0.0146213	Sulfur metabolism	1.5757	50
map00603	0.019541	Glycosphingolipid biosynthesis - globo and isoglobo series	1.4225	16
map00052	0.0138415	Galactose metabolism	1.3134	56
map00513	0.0149166	Various types of N-glycan biosynthesis	1.29907	37
map00940	0.011925	Phenylpropanoid biosynthesis	1.29884	168
map03008	0.012445	Ribosome biogenesis in eukaryotes	1.16263	101
map02010	0.0148947	ABC transporters	1.16263	33
map00520	0.0119383	Amino sugar and nucleotide sugar metabolism	1.09653	138
map00230	0.0123315	Purine metabolism	1.08348	98
map00905	0.0177962	Brassinosteroid biosynthesis	1.08348	15
map00261	0.0168076	Monobactam biosynthesis	1.02785	17
map00910	0.013236	Nitrogen metabolism	1.00806	51

## Sheet: Table S7
Table S7. Primer sequences used in this paper.
Gene ID	Primer names	Forward primers (5’-3’)	Reverse primers (5’-3’)	Description
-	GAPDH	TCAGTTGTTGACCTCACGGTT	CTGTCACCAACGAAGTCAGT	For qRT-PCR analysis
BjuA08g10620S	qA08.OPT3	GATGACATTCAGAGCTTGGTTCTTG	GTCCGAGCCATGAACTTGCCGATG
BjuA01g27720S	qA01.OPT6	GGATGTGGGTTCTTGGTATAGGC	AAGAACCTCCTCGTCGGAAGC
BjuB05g14810S	qB05.OPT7	CGAAGCAGATGAGTTCAGGTCAAT	AGTGCTGCAGAGACGTTCAGGTT
BjuA08g18520S	qA08.YSL1	GACGAAGCAGATAACGGTGAGAGGAGTT	TCGAGACAAATCCTGATTTCTTGAG
BjuA10g09680S	qA10.YSL3	CCATCGTCTCGATATCTTCA	GCGACATATCCCTGACGAGA
BjuB02g26540S	qB02.YSL3	CTTGTTCTTTACTTGCTTCG	TGAATGAATCCGCACTCTGTA
BjuB05g34960S	qB05.YSL3	ATGTTTCTTGCTGTGAACAC	GTCTAGCTACTGCTGTACTC
BjuB07g43820S	qB07.YSL5	GGAATATGGTACCATCACTACTTGT	TTACATGTCTCGACCATGGATTCC
BjuA10g09680S	BjA10.YSL3	cgataaggtacctaaggatccATGAGGAGCTCCTTGATGAT	tgctggatatctgcagaattcCTACTCTTTCTTGGTRTAYT	For yeast complementation vector construction
BjuB02g26540S	BjB02.YSL3	cgataaggtacctaaggatccATGAGGAGCTCTTTGATGCT	tgctggatatctgcagaattcCTAACTAACCTTGCCGGAGA
